# Supplementary material for: Gestational toxoplasmosis treatment changes the child’s prognosis: A cohort study in southern Brazil
Source: PLoS Negl Trop Dis. 2023 Sep 29;17(9):e0011544. doi: 10.1371/journal.pntd.0011544 (PMC10593203; doi:10.1371/journal.pntd.0011544)
Supplement: S1 Data — (XLSX) [file pntd.0011544.s002.xlsx]

## Sheet: S2_Data
mothers	mother_treatement	trim_diag	mother_treatmente1	cong_tox	Neutropenia	neutrop1	IgM_birth	tc_brain	eyes	3_fall_IgG
1	yes	1t	E	exposed	no	> 1000	neg	normal	normal	yes
2	yes	2t	PSAE	exposed	no	> 1000	neg	normal	normal	yes
3	yes	1t	E	exposed	no	> 1000	neg	normal	normal	yes
4	yes	2t	PSAE	exposed	no	> 1000	neg	normal	normal	yes
5	yes	1t	PSAE	exposed	no	> 1000	neg	normal	normal	yes
6	yes	3t	E	exposed	no	> 1000	neg	normal	normal	yes
7	yes	2t	PSAE	exposed	no	> 1000	neg	normal	normal	yes
8	yes	1t	PSAE	exposed	no	> 1000	neg	normal	normal	yes
9	no	maternity	NT	infected	yes	500 - 1000	neg	normal	normal	no
10	no	3t	NT	exposed	no	> 1000	neg	normal	normal	yes
11	yes	1t	PSAE	exposed	no	> 1000	neg	normal	normal	yes
12	no	maternity	NT	infected	no	> 1000	neg	calcification	normal	yes
13	yes	1t	PSAE	exposed	no	> 1000	neg	normal	normal	yes
14	yes	2t	PSAE	exposed	no	> 1000	neg	normal	normal	yes
15	no	maternity	NT	infected	yes	500 - 1000	pos	normal	retinochoroidites	yes
16	yes	1t	PSAE	exposed	yes	< 500	neg	normal	normal	yes
17	yes	2t	PSAE	exposed	no	> 1000	neg	normal	normal	yes
18	yes	3t	E	infected	yes	500 - 1000	pos	calcification	normal	no
19	yes	3t	E	exposed	no	> 1000	neg	normal	normal	yes
20	yes	3t	E	exposed	no	> 1000	neg	normal	normal	yes
21	no	maternity	NT	infected	yes	500 - 1000	neg	normal	retinochoroidites	yes
22	yes	1t	PSAE	exposed	yes	500 - 1000	neg	normal	normal	yes
23	yes	3t	E	exposed	no	> 1000	neg	normal	normal	yes
24	yes	3t	E	infected	yes	< 500	pos	normal	normal	no
25	yes	2t	E	exposed	no	> 1000	neg	normal	normal	yes
26	yes	3t	E	exposed	no	> 1000	neg	normal	normal	yes
27	yes	3t	E	infected	no	> 1000	neg	normal	normal	no
28	yes	2t	PSAE	exposed	NA	NA	neg	normal	normal	yes
29	yes	2t	E	exposed	yes	500 - 1000	neg	normal	normal	yes
30	yes	2t	PSAE	infected	yes	500 - 1000	neg	calcification	retinochoroidites	no
31	yes	2t	PSAE	exposed	no	> 1000	neg	normal	normal	yes
32	yes	1t	PSAE	exposed	yes	500 - 1000	neg	normal	normal	yes
33	no	maternity	NT	infected	yes	500 - 1000	neg	normal	normal	no
34	no	maternity	NT	exposed	yes	500 - 1000	neg	normal	normal	yes
35	yes	2t	PSAE	exposed	no	> 1000	neg	normal	normal	yes
36	no	maternity	NT	infected	no	> 1000	pos	normal	normal	no
37	no	maternity	NT	exposed	no	> 1000	neg	normal	normal	yes
38	yes	1t	PSAE	exposed	yes	< 500	neg	normal	normal	yes
39	no	maternity	NT	infected	yes	500 - 1000	pos	calcification	normal	no
40	yes	2t	PSAE	exposed	no	> 1000	neg	normal	normal	yes
41	yes	1t	PSAE	exposed	no	> 1000	neg	normal	normal	yes
42	yes	2t	PSAE	exposed	yes	500 - 1000	neg	normal	normal	yes
43	no	2t	NT	exposed	yes	500 - 1000	neg	normal	normal	yes
44	yes	1t	E	exposed	yes	500 - 1000	neg	normal	normal	yes
45	yes	1t	PSAE	exposed	yes	500 - 1000	neg	normal	normal	yes
46	yes	2t	PSAE	exposed	yes	500 - 1000	neg	normal	normal	yes
47	yes	2t	PSAE	exposed	no	> 1000	neg	normal	normal	yes
48	no	maternity	NT	exposed	yes	500 - 1000	neg	normal	normal	yes
49	yes	3t	PSAE	exposed	yes	< 500	neg	normal	normal	yes
50	yes	2t	E	exposed	no	> 1000	neg	normal	normal	yes
51	yes	1t	PSAE	exposed	no	> 1000	neg	normal	normal	yes
52	no	3t	NT	exposed	NA	NA	neg	normal	normal	yes
53	yes	3t	E	exposed	no	> 1000	neg	normal	normal	yes
54	yes	2t	PSAE	exposed	no	> 1000	neg	normal	normal	yes
55	yes	2t	E	exposed	no	> 1000	neg	normal	normal	yes
56	yes	2t	E	exposed	no	> 1000	neg	normal	normal	yes
57	yes	2t	E	exposed	no	> 1000	neg	normal	normal	yes
58	yes	2t	PSAE	exposed	no	> 1000	neg	normal	normal	yes
59	yes	3t	E	exposed	no	> 1000	neg	normal	normal	yes
60	yes	3t	E	exposed	no	> 1000	neg	normal	normal	yes
61	yes	2t	PSAE	exposed	no	> 1000	neg	normal	normal	yes
NT= no treatement
1t= first trimester
2t= second trimester
3t = thirst trimester
E= spiramycin
PSAE	pyrimethamine, sulfadiazine, folonic acid, spiramycin
cong_tox = children infected or exposed
Neutropenia = children with neutropenia = yes and without neutropenia = no
neutropenia 1 = neutropenia in number of neutrophils >1000/mm³, 500 - 1000/mm³ and < 500/mm³, NA=no avaible
IgM_birth = children`s IgM at birth, neg = negative, pos = positive
tc_brain = children`s computer tomography at birth
eyes= children`s eyes exam
